# Supplementary material for: Childhood Maltreatment and Its Interaction with Hypothalamic–Pituitary–Adrenal Axis Activity and the Remission Status of Major Depression: Effects on Functionality and Quality of Life
Source: Brain Sci. 2021 Apr 13;11(4):495. doi: 10.3390/brainsci11040495 (PMC8069655; doi:10.3390/brainsci11040495)
Supplement: Supplementary file 1 [file brainsci-11-00495-s001.zip]

Archive with 7 entries (7 files):
- TableS1.pdf
- TableS2.pdf
- TableS3.pdf
- TableS4.pdf
- TableS5.pdf
- TableS6.pdf
- TableS7.pdf
